# Supplementary material for: The Wolbachia mobilome in Culex pipiens includes a putative plasmid
Source: Nat Commun. 2019 Mar 5;10:1051. doi: 10.1038/s41467-019-08973-w (PMC6401122; doi:10.1038/s41467-019-08973-w)
Supplement: Supplementary file 4 — Supplementary Data 1 [file 41467_2019_8973_MOESM4_ESM.xlsx]

## Sheet: Feuil1
			Coverage Value
MAG	Contig name in assembly output	Contig abbreviation	In O03	In O07	in O11	in O12
O12	Culex_O12_IDBA_1000_000000000540	Contig O12_A	1202.05	1432.58	2163.25	743.158
	Culex_O12_IDBA_1000_000000108697	Contig O12_B*	1960.75	2168.95	3395.02	1158.86
O11	Culex_O11_IDBA_1000_000000000673	Contig O11_A	1202.03	1432.62	2163.33	743.077
	Culex_O11_IDBA_1000_000000118993	Contig O11_B*	1960.54	2168.23	3395.01	1158.76
O07	Culex_O07_IDBA_1000_000000005668	Contig O07_A	1157.48	1377.27	2112.83	742.19
	Culex_O07_IDBA_1000_000000032928	Contig O07_A'	1215.3	1482.89	2176.53	720.243
	Culex_O07_IDBA_1000_000000132239	Contig O07_B*	1956.36	2164.54	3383.56	1154.72
O03	Culex_O03_IDBA_1000_000000000598	Contig O03_A	1201.45	1424.2	2160.33	741.957
	Culex_O03_IDBA_1000_000000123280	Contig O03_B*	1959.22	2166.52	3387.61	1157.44
* harboring IS110 transposase
