# Supplementary material for: The Wolbachia mobilome in Culex pipiens includes a putative plasmid
Source: Nat Commun. 2019 Mar 5;10:1051. doi: 10.1038/s41467-019-08973-w (PMC6401122; doi:10.1038/s41467-019-08973-w)
Supplement: Supplementary file 5 — Supplementary Data 2 [file 41467_2019_8973_MOESM5_ESM.xlsx]

## Sheet: Sheet1
long_read_id	long_read_alings_to	long_read_best_hit_on_ncbi	long_read_coverage_of_hit_on_ncbi	long_read_length	long_read_sequence
299f27bf-04d3-46e2-8a09-9c06fa77a5fb	WHOLE_pWCP	Wolbachia endosymbiont of Culex quinquefasciatus Pel	0.14	9509	TTGGTACTTCGTTCCGGATATCAGGTGTTTGGCAATTTCTCGCAAAGGCGAAGAGTAGTCGTTTTCGCATTTATCGGTGAGAAGCGCTTTCGCGTTTTCGTGCGCCGCTTCGCCACACAACTATTCAAAGAGCGTATCGAGGATGGGCTGAGTGTACCTTGATGGACACGGTTGTAATACCAATATTCTGCCGGTCGCACGCCATTGATAACTATTCCACCATAGTGGTAGGGTTATCTTTTCCCTCTTATTTCCTTTGCTCATCATATTATTTTGACACAATATTCTTGTTTTTAATGATGAGTGTTGACTGTCTCAGTGACTTTGATACTTGATTATTCTGTTGATGATTGATCGACATTTCAAGGAAGAAGCAGACATATAAATGGTCATTTAAGA…
fedbb183-ae1b-472a-a002-57f9809bf4ac	WHOLE_pWCP	Wolbachia endosymbiont of Culex quinquefasciatus Pel	0.15	8989	GAGAGTACTTCGTTCCCGGCCCTATTTGGGTGTTTTAACCTCGATTCCGTTTGTAGTCGTCTGTGTTTTCCATTTATCGTGAAACGCTTTCCGCGTTTTCGTGCGAGGTCTTCTTCTCCCGCGCCAAATGTGAAATCAACTCATCAACAGAATAATCAGCATCAAAGTCCAATGAGACAGTCGAGCACTATCATTAAAACAAAGAATATTGTAAGTCAAAAGAAATGCCAGTATAAAGGAAGAGGGAAAGATAACCCTACTGGAATAGGGTTATCACGGGCATTATTGCGACCGGCAGAATAATGGTATTAACCGTGTCCATCAAGGTACACTAGCCCATCTCTCGATACGTTTGAATGAGGATTTGGTAGTAGGACATGTATATGCACCGTTTACAAT…
292bbdac-b01d-43d7-a16d-d1c4429fa3e5	WHOLE_pWCP	Wolbachia endosymbiont of Culex quinquefasciatus Pel	0.14	9294	TTGTTGTACTTCGTTCCGGTTCAATTTGGGTGTTTTAACCTCGATTCCGTTTGTAAATTAAGTGCAGCGAACCGCATTTATCGTGAAGCGCTTTCGCGTTTTTCGTGCGCCGCTTCTGCAATATAGTATTAACTTCTGTGTCATTTTTCTCCCGAGCATCAGCAAAGCCAATGACTCCTGTATACTCAACCACCATAATCTGTCAACATAATTCTTTATTGAAAATTTATTAACACAGGTTGAGTGACTTTCAAATTATATCTATAATAAAAAGATGTGATTATATGAAATACCGTTATTGGGACCTCTCAAGAAACAGAAAGGATTTGTTCCGCAAAACTTACGTACTCAATTAAGATTATGATGATATAAAAATGATAAAAGAACTTGAAGGAAATT…
2d9e2bec-45ef-442f-86c2-394a17893a5f	WHOLE_pWCP	Wolbachia endosymbiont of Culex quinquefasciatus Pel	0.16	8854	TCATTGCTTCCCGTTCAGATCGTTGTCACTTTAATTAGGCATCGTAGAACTTTGAGGGCAATCTCTTGTTTTGCCAGTCCCAATAGCAAACATATCCCATAACATTTATAGATATAAAGAACGAAAATACTCAACCTGTGTTGAAAATAAATTTTCAATAAAGAATTATGTTGACAGATTATGGTAAGGTTGAGGTATACAGGAATCATTAGCTTTAACAGGTAACAAGGAGAAATGACACAAGAAGTTAATACTAAGTATGAGTATTGCAAGACATTATTAGGAATATTGATTTTCAGCATGAGGAAAATAGGGGAGAAAGATCTGGTAGCATTTACATCGATCTCAACGGTGGTTCGCTGAAAACCTTGATAGAACAGCGGTAGGAGTGTTTTCCAG…
ba0cb8e0-8002-476b-b9fd-91f1c7447035	WHOLE_pWCP	Wolbachia endosymbiont of Culex quinquefasciatus Pel	0.15	9194	TCATCTGGTGCTTCGTTCAGTTTCGGAACGGGTTGATTTAGCCTCGATTCCGTTTGTAGTCGTCTGTGTTTTCCGCATTTTATCGTGAAACGCTTTCGCGTTTTCGTGCGCCGCTTCAGACCTCTAGATGTGATATTTATAAAAATAAATATAAACATTAAATATACATTATACAGCCCTTCTTCCTGATCCATTCTTCACCTTGGGTGGCTTTGCTCAGCTCAAAATAACTATTTTTTTGGGTACTTACTATAAGTTATATTATATTATATTATTTATATATAATATAATATAACTCATTATAGGAAGACGACGAAAACAAGATCTTGAGTTTGAGGAGCCTCCGGTTTTAGATTGAAGAATGGATCGGAAAAATCCAAATCGACGGACGTAAAGGCC…
7ff837c8-632f-4475-8d1b-b059ccbfbafe	WHOLE_pWCP	Wolbachia endosymbiont of Culex quinquefasciatus Pel	0.18	7621	TTGTTGTACTTCGTTCGAAGTTCAGGTTGGGTGTTTTAACCTCGATTCCGTTTGTAGTCGTCTGTGTTTTTCGCATTTATCATTGAACCTTTCCGCGTTTTTCATGCGCCGCTTCAGGATTGCTTTTCCTTCCATAAGGCTTGAGTGGCTTGAAGAAGGTAAAAAAGAAATCAACTTACTAGACTTTTTGAGTGGTAAATCATGCAATGAACTACAGGTATTACAACAATTACTCTTTAACTCTCCTGACGATAATAAAACAGAGAGAATACGTTTGTCCTTTGAGGATGGAACAAGAATATATGAGGGTAGCTCATGAGGATTCATATGAAATGACTATTAATTGGGAAGTTGAAGGAGAAAAGAATGTAAGATCAAAGTTCTTATTCATTCTGACAA…
a475551c-dca9-4791-8a4b-43b14fe5fc64	WHOLE_pWCP	Wolbachia endosymbiont of Culex quinquefasciatus Pel	0.14	9352	CTCTTTCGGTATTGCTTCGTTCAGTTTCGAATTTAGTTGTTTTAACCTCGATGATTCCGTTTTGTAGTCGTCTGTGTTTTCCGCATTTATCGTGAAACGCGTGCGCCGCTTCCTGGAAGGATCAGGAAGGAACGAAGGCAAGAGACGCTTGGAAGTGACAGAAATCAGCAAGAACATTAAGAACATCGCTAAAGACTTTACAGTTCCTGTTGTCAGCGCTATCACCAAAATTGGTCGCAGAGTGGAAGAAGGCAAAGACAAAGAAGACCGCAACCCAGCAGACCGCGAGTCAGCATCGAACAAAGACGCTGATATATGGTTTACACTCACAGGGGACAGCTACTATAAAGATGGGCTCCACAAGCGAACTAGAGATAAATGTCGCAAAGAAGAATAAAG…
0b33a74b-357d-4f63-b3b2-ae33c394101a	WHOLE_pWCP	Wolbachia endosymbiont of Culex quinquefasciatus Pel	0.19	7174	CGGTATTGCTTCGTTCCCATTTCGTGATTTGGGTGTTTTAGCGCTTGTCCAGGAGTTTGTGTAACCTTGTTTTTCCGCGTTATCATTGAAACGCTTTCGCGTTTTCGTGCGCCGCTTCATCTGGCGATCACCTTAAAGCCAATACCGTGTTCTTCCACGACTACTGCGATACGTATGCTCATATTTGCACTCATGAATATCGTGTTCAACTGAACTCGGGTCAAGCTTTTCTTGCCAAGCAATAAATCCACCCATACTCCACATCTTTTTGGCTGATGGAGCCGGAAATCACTCTTCGTAAAGAACAGCGAAACACTCCTACGCTGTTCCTATCAAAATTGTTTTCAGCGAACCACTGTTGAGATCGATAAATGCTACCAGATCTTTTCTCCTATTTCT…
9ee4afe1-4891-49bd-b5ee-57a43cc121dc	WHOLE_pWCP	Wolbachia endosymbiont of Culex quinquefasciatus Pel	0.17	7773	TTATTGTACTTCCCGTTCAGTAGGTTGATTTAAACACCTCAGTTCCGGTTTGTAGTCGTCTGTGTTTTTCCATTTATCATTGAAACGCTTCGCGTTGCGCACTTCAATGACTTAGAAACTATCACATTTTGTGATTATTTTAGCTCTAGTTGGATTGAAGTATTAACTCGATTAAGTAAGGATTCTTGCTTTAAAGATTTTGGTACAGCTCCAGAGGCAACCCATTAAATTGTTAAGAACTTTGAATATTCACCCACATCAATTCCAGATGGAACAATCGAATCACTATATCAGCTAGTAATAAAGCAGCTCTTAATGCTTTTCATTATTACCACCACCATCAACAACAATAGCGCAAGAATGCAAAGCTGTTAGTTCGTTGCTTTATGCCATCACCAT…
46fb29a9-47c6-4504-b739-91aafccb1b0f	WHOLE_pWCP	Wolbachia endosymbiont of Culex quinquefasciatus Pel	0.07	5100	TTGGTATGCTTCGTTCGAATTTTGAATTGTTTAACCCTTGTCCAGGATTTGTGTAACCTTGTTTTCGCATTTATCGTGAAACGCTTTCGCGTTTCGTGCGCCATACCTCCGGAACATAGTACCCATGCTTTTAGAGGCTTTTAATCCCACACAAAGAAACAAAATCTTTTCCAGTTCAGCGCAAAGCGGCGGAAAAAATACTTTGTCAGAGTAGTAAAGAAAAATTTCAAAACAGCTTGAAAGCACACCGGATGTGCTCGCAATTAGAGAAACGGTAGAAAGGATTCTCGAAAGTTCAAGAATCACTGTGAATTTATATCAATAGAGGTATACATTAAGAACTATGGATAACTTTCGACGAACATCTCTATAGCAGATGGGCATGAAGAAAAGTGGACC…
ad56146c-2f09-4385-bdca-69acca953820	WHOLE_pWCP	Wolbachia endosymbiont of Culex quinquefasciatus Pel	0.15	9167	ATCCGTTGTGCTTCGTTCGGCCTAGATTTTGGTTTAACCTCCCGATTCGGTCGTCATATTGTTTTCCGCATTTATCGGTGAAACGCTTCGCGTTTTCGTGCGCCGCTTCATTAATGTTCTGCTGATTTCCACTTGTCACTTCAAGCGTTCCTGTTCTCTGTTCTTCCTGATCTCTCTGAGTAGCTGCAGATGGTCGAAGTAGCGAATTGCATTTGATGCTTGTGTTTTCACAGATTGATGCAATGCTGCTTCTCAAACATTTTAAATCCATACTTCCTGGCAATACGACCGGGGAGATTTAAAAAAGAAGGCTAATTCGTTTAATCCTTGGTAGAAGCTCCATCAACTATGTTTTAAATTTTTTATTTGTACATAATTTGCAACTTTGCCCAATACATA…
ea7fda64-6f55-4ea5-a7bf-427565890eb1	WHOLE_pWCP	Wolbachia endosymbiont of Culex quinquefasciatus Pel	0.21	6380	TTGGTACTTCGTTCAGTTAATTTGGGTGTTTAACCTCGATTCCGTTTGTAGTCGTCTGTGATGCGCATTTTATCGTGAAACCTTTCGCGTTTTCGATGCATACTCATTAGAGGAAGTTGAAGGAAAAGAATGTAAAGATCAAAGAGTTCTTATTCATTCTGACAAGCCATGTCAGAGTTTATTGAAAATGGTAATGCACGAAGAACAGTTGCAAGAAGCAGAATACAGGGAAGTAATAATGGGTCCTCAAGGTAGAAGCAAAGCAACTGTATGAAGCGTTAGCGTCTGAATTTTAACAAAAGAAGTTCACAGAGGTAAACATCACGGAAGGAACTAGCCATTAAGAAGATTTTGCTTAACTTAAAAGTCAGGGCAAGGAATTGGGCTCACAGGTGCCGC…
048a7a86-b634-4b66-8c93-c59c916f63fd	WHOLE_pWCP	Wolbachia endosymbiont of Culex quinquefasciatus Pel	0.15	8682	TCGTTTTCGGTACTTCGTTCAGTTCAGTTTGGGTGTTTAACCTCGATTCAGATTTGTAGTCGTCTACTGTGTTTTTCCGCATTTATCGTGAAACGCTTCGCGTTTTCGTGCGCCGCTTCATCCGGAAAAGTTCAAGAATCACTGTGAATTTATATCAATAGAGGTATACATTAAGAACTTATGGATAACTTTTCGACGAACATCTCTATAGCAAGATAGACATGAAAAGAAAAAGTGGACCACCACATCGATTTGTTACTTAACAGAACCACCTAGTCAGGAGAGAGGGAAGAACTGCTTGCTGCAGGAGAAACGCCGGGTATACCACACTTTCAGGCAGGTCCAGGGGGATGGTCTGGCATCATCAGGCTGCTGAGCGAGCGAGGAGGAGCTGCGCTT…
b5256c98-91b6-47e9-958c-a95c19159872	ONLY_THE_IS_on_pWCP	Wolbachia endosymbiont of Culex quinquefasciatus Pel	0.94	5054	TTATGGCGTTCGGTGGCCGCGTTCAGTTCAGGTGGTGTTTAACCCTTGTCGAGGTTATTAGCCAGCCTTGTTTTCGCATTTATCAAGTGAAACCTTTCGCGTTTTCGTGCGCCGCTTCATTCAGTGAGTGATATTGATGGATCACAGGTGTCAAGGTATTGGAGAACTGGGTGGTTCGCCTTTTTGATGTTAGTGAAAGTCAAAGGAATAGTGAGCGATGTTAATAATGGAAAAAGCGAAGTAAAGGGTCAAAAAGAATTTTGCGAAAGGAAGCCAAGTCTTTTAGAAAATCGTCTAATGAAAGATTCAATGCACCAGATGAAGAAACTATCAGGAAGTTTAAAGTATGAAGGTATGAAATCTACACCACAGAAAGGAGTTATGGTTCTAGAAAGGCAA…
fde705bd-93fa-4fa7-be8c-0d4ec7a5ae03	ONLY_THE_IS_on_pWCP	Wolbachia endosymbiont of Culex quinquefasciatus Pel	0.97	5687	CTGAAAAATATTTGTGCTTCGTTCCATTCCCTGGAACGGGTGTTTAACCTTCACCGCAAAGGCAGAAGTAGTCGTTTTTGCGCATTTTATCATTAGAAACCGCGTTTCGTGCGCCGCTTCACAGATGAAGCATCCAAAGCCGAGTTCTACACTTTCCAGAGACATTGGAAGTAGCTATTTGAAAATGCTAAAACTCCACAAGGTATTAATTTTTATCAATACAAAGAACAGAAGTACGATCTTCTGGCTAAAAGTGATGACTTTGATGAAAATAAGGTTTAATGATCTATGATTGGAACAAGAGCTGACAATATTATAAAATCTGGTCATTTTACCATGATCAAAGTTTAATTGGAATCTTAACTAAACATCAAGAATATTGTAAAGTCAAAAATATGA…
804e3920-9157-442e-ae02-9c609841cfb0	ONLY_THE_IS_on_pWCP	Wolbachia endosymbiont of Culex quinquefasciatus Pel	0.94	8563	CCGGTACTTCGTTCCGGTTATAATTCAGATTGTTTAGCCCTTGTCCAGGAGTTTGTGTAACCTTGTTTTCCGCATTTATCGTGAAACGCTTTCGCGTTTTTTTCGTGCGCCACTTCACCTATTAAGTATTTATGTAAAAAGGCATTATACAGAAATTAGAATGGATTTGCAATATTAAAATTACTAGAGTAGAAGTTTAATAAAAAACGTTATGGCTAAAAGAGCTTCTTTTCTTGAATTTTCTCAATATAATCAACCGAAGACCAGTAGTTTGAGTTATAATGTCAATAGAAACTTCCACTTTAAGTAGATTCTTTACAACCTCAATTTCTCTTTCTGCCCTTTTCTTCGCCGATTAGGATACCTTCTTGTCACCACCTTCATGTTTAGCATCATCGA…
6a511b03-f20c-4777-9579-44516a5b6342	ONLY_THE_IS_on_pWCP	Wolbachia endosymbiont of Culex quinquefasciatus Pel	0.85	8555	TCGGTATTGCTTCGTTCCATTTCAGATTTGGGTGTTTAACCTTCTCGCAAAGGCAGAGAAAGTGAGTCGTTTTTCGCATTTATCATTGAAACGCTTTCGCGTTTTTCGTTAGCGCCGCTTCACTGCTTCTTTCCTCGCTTGAAGCGAATAAATTTGGTTAATAAATAAATACCTCGCGCTTAATTCTTCATCCTTATACCCCTTGCAAATTTAATATTTCTTCATCTTCAAAATATCTTTTTTTCATTTGGTAGTGTCTCTCCACAAACTAGACCTTTAACATTCACTATTAATGCTTCTGCTATGGCATATAGCTTCTTAATTGGAATTTTACGACTCCCTTTTTTCATATTGCGAGGTATTGCAGTACTTTTACACCAACCTTCTCCGCTAAATCCT…
12ef229a-23d0-4738-91a1-c1a0335a13a9	ONLY_THE_IS_on_pWCP	Wolbachia endosymbiont of Culex quinquefasciatus Pel	0.87	17395	TTGCATTGTACTTCGTTCAGTTATCGGAAGGGTGGGTGTTTTAACCTCGATTCCGTTTGTAGTCGTCTGCAATGGTTTCGCATTTATCGTAGAAACGCTTTCGCGTTTTTCGTGCGCGCTTCACTGAGTTAGCTATTAAGAGCTACCGAAAGACGAGTCATTATTTATTTACAGATTGAGGCATGAAGGAACAAATACACACAAAACATCCTGATTTTAAGTTATTTTTCCCCGCACTTGCTCAATATACTATCTTGTTTAATGCTATCAGATTTATAATTTTTCATTATAATCGCTTTGGCGCAAAAATACACCACAAAACATACCTAGGGCAAAGAGAGCTGGCCATGGCATTCTACCAAGTATTGCAAAGGCAGCTGCACCTATTATGACTACAGT…
b2d5d65f-25f7-4a19-b3cb-f5c0ba1ac225	ONLY_THE_IS_on_pWCP	Wolbachia endosymbiont of Culex quinquefasciatus Pel	0.95	7468	GGATTTGAGTGTTTAACCTCAGTTGGACTTGCTGGGGTTTTCTTATCCAAAGAATTAAGTAAAACTATTGGATACCGAAGAATAACAGATGGTAGAAGCAATGTTCGTGCAAAGGCATCTGCCATAAACGCTGCAAAGGTCAAATCTGTACTTTGGTGCCTTTTATTCTAAGCGATTTGAGGGGTGGTGAAGATGGTAGCTATAGCAGCTCTAATTAAAAGGTAGAGTAATTTAACGCAAAGGGCTTAAAGAAGCAATTAATTTGAATATTTAAAATTTACATAGCAGTAGTGAAATGAATATTGAATAAGCGTCCCGCACAAACTTAAAGTGCTTATTCACAATAGCTTAAACGAAATTATTTGCAGCAACTGTTTGATATAGAATTCTGTTTCTATG…
