# Supplementary material for: The Wolbachia mobilome in Culex pipiens includes a putative plasmid
Source: Nat Commun. 2019 Mar 5;10:1051. doi: 10.1038/s41467-019-08973-w (PMC6401122; doi:10.1038/s41467-019-08973-w)
Supplement: Supplementary file 6 — Supplementary Data 3 [file 41467_2019_8973_MOESM6_ESM.xlsx]

## Sheet: Sheet1
Locus tag	Annotation	NCBI Conserved Domain E-value	SMART	HHPred Databases; Probability (E-value)
				SCOPe	Pfam	COG
GP-01	IS110/ISWpi12	4.02e-19		U4/U6 small nuclear ribonucleoprotein Prp31; 96.2% (0.0032)	DEDD_Tnp_IS110 Transposase; 99.88% (5.7E-25)	Transposase; 100% (8.3E-44)
GP-02 C terminal	DnaB_C	1.6e-68	DnaB (5.4E-51)	g4p Primase helicase domain; 99.55% (5.3E-15)	DnaB; 99.65% (3.3E-16)	DnaB; 99.58% (4.2E-15)
GP-02 N terminal	DnaB_C	1.9e-29	DnaB (2.6E-21)	Circadian clock protein KaiC; 98.85% (3.3E-10)	DnaB; 98.76% (2.3E-9)	DnaB; 98.76% (8E-9)
GP-03	RelE	1.76e-13	ParE (9.4E-11)	RelE-like; 99.22% (3E-13)	ParE-like toxin; 99.19% (2.2E-12)	RelE; 99.4% (6.1E-14)
GP-04	RelB			Ribbon-helix-helix transcription regulator; 98.63% (1.4E-9)	ParD antitoxin; 99.17% (7.1E-13)	Predicted DNA-binding protein with an HTH domain; 99.17% (1.5E-12)
GP-05	HP
GP-06	HP
GP-07	HP
GP-08	Putative membrane protein		Two transmembrane domains
GP-09	Transcription regulator			Arc repressor; 96.23% (0.0017)	Ribbon-helix-helix; 95.61% (0.0093)	COG4877; 95.65% (0.0067)
GP-10	ParA-like	7.53e-26	CbiA (1.5E-17); domain is found in plasmid partitioning proteins	P-loop containing nucleoside triphosphate hydrolase; 99.93% (9.1E-27)	VirC1; 99.91% (4.5E-25)	BcsQ; Cellulose biosynthesis protein; 99.88% (3E-23)
GP-11	Terminase				Terminase_6C; 91.32% (1.7)	Phage terminus; 96.2% (0.0037)
GP-12	HP
GP-13	RelB			Ribbon-helix-helix transcription regulator; 98.65% (1E-9)	ParD antitoxin; 99.16% (1.3E-12)	Predicted transcriptional regulator; 98.96% (6.4E-11)
GP-14	RelE	4.08e-13	ParE (1.1E-8)	RelE-like; 99.44% (1.6E-14)	ParE-like toxin; 99.24% (5.1E-13)	RelE; 99.52% (1.9E-15)
