# Supplementary material for: The Wolbachia mobilome in Culex pipiens includes a putative plasmid
Source: Nat Commun. 2019 Mar 5;10:1051. doi: 10.1038/s41467-019-08973-w (PMC6401122; doi:10.1038/s41467-019-08973-w)
Supplement: Supplementary file 8 — Supplementary Data 5 [file 41467_2019_8973_MOESM8_ESM.xlsx]

## Sheet: Genes unique to MAGs
unique_id	gene_cluster_id	bin_name	genome_name	gene_callers_id	num_genomes_gene_cluster_has_hits	num_genes_in_gene_cluster	max_num_paralogs	SCG	COG_FUNCTION_ACC	COG_FUNCTION	COG_CATEGORY_ACC	COG_CATEGORY	aa_sequence
5211	GC_00000944	Unique_to_MAGs	WO_CulexO03	110878	4	5	2	0					--------NTKHL----------------CFFLDDHITSFLLSYKCYIPGFIDATEPVFLLKDTLAFAVSFTKVHE-
5212	GC_00000944	Unique_to_MAGs	WO_CulexO07	116514	4	5	2	0					--------NTKHL----------------CFFLDDHITSFLLSYKCYIPGFIDATEPVFLLKDTLAFAVSFTKVHE-
5213	GC_00000944	Unique_to_MAGs	WO_CulexO11	108541	4	5	2	0					--------NTKHL----------------CFFLDDHITSFLLSYKCYIPGFIDATEPVFLLKDTLAFAVSFTKVHE-
5214	GC_00000944	Unique_to_MAGs	WO_CulexO12	99244	4	5	2	0					--------NTKHL----------------CFFLDDHITSFLLSYKCYIPGFIDATEPVFLLKDTLAFAVSFTKVHE-
5215	GC_00000944	Unique_to_MAGs	WO_CulexO12	15578	4	5	2	0					IYTDNIIISAEKLNPLKYGNNFELIRNIFAFFLDDHITSFLLSYKCYIPGFIDATEPLHTRNRVHHHRHTKNRVTVV
5610	GC_00001024	Unique_to_MAGs	WO_CulexO03	139	4	4	1	0					MHLVLNEYGVKHVIVANVTEVGLILALIKTKSKRAGCNSLHRVLIQN
5611	GC_00001024	Unique_to_MAGs	WO_CulexO07	121	4	4	1	0					MHLVLNEYGVKHVIVANVTEVGLILALIKTKSKRAGCNSLHRVLIQN
5612	GC_00001024	Unique_to_MAGs	WO_CulexO11	30	4	4	1	0					MHLVLNEYGVKHVIVANVTEVGLILALIKTKSKRAGCNSLHRVLIQN
5613	GC_00001024	Unique_to_MAGs	WO_CulexO12	140	4	4	1	0					MHLVLNEYGVKHVIVANVTEVGLILALIKTKSKRAGCNSLHRVLIQN
5638	GC_00001031	Unique_to_MAGs	WO_CulexO03	36438	4	4	1	0					MRSQLKCNDLDCFNRTIEDNLSQKQSELAAIKDDFLDNTQNIFQHIQVEDSIF
5639	GC_00001031	Unique_to_MAGs	WO_CulexO07	38980	4	4	1	0					MRSQLKCNDLDCFNRTIEDNLSQKQSELAAIKDDFLDNTQNIFQHIQVEDSIF
5640	GC_00001031	Unique_to_MAGs	WO_CulexO11	35701	4	4	1	0					MRSQLKCNDLDCFNRTIEDNLSQKQSELAAIKDDFLDNTQNIFQHIQVEDSIF
5641	GC_00001031	Unique_to_MAGs	WO_CulexO12	30873	4	4	1	0					MRSQLKCNDLDCFNRTIEDNLSQKQSELAAIKDDFLDNTQNIFQHIQVEDSIF
5642	GC_00001032	Unique_to_MAGs	WO_CulexO03	807	4	4	1	0					MNRSLEEIKALVIDRIETPFTTWWRVLQK
5643	GC_00001032	Unique_to_MAGs	WO_CulexO07	1076	4	4	1	0					MNRSLEEIKALVIDRIETPFTTWWRVLQK
5644	GC_00001032	Unique_to_MAGs	WO_CulexO11	23822	4	4	1	0					MNRSLEEIKALVIDRIETPFTTWWRVLQK
5645	GC_00001032	Unique_to_MAGs	WO_CulexO12	22072	4	4	1	0					MNRSLEEIKALVIDRIETPFTTWWRVLQK
5674	GC_00001040	Unique_to_MAGs	WO_CulexO03	806	4	4	1	0					MELPFCRKHSQDIDTMLVNRSWVDPDENYIDAAEYLNQIDFVKLEKHYFVICANDLDLDFPNIQNPYCKNEVIISHDFDEECDDLACEDCGRDIFPNTYKKQRYLVLSIKLNTEKIINWFEKLLTGLIWEKAANGIYHISFKSKIVSIIIPTLCTDKSYLTVDRLRTNVAVLITFGKEDLKILLSLYTVSMADLICKHQTLNQILSEAVEKGVPELLPNVSFQAFPYVPLQETTLPEKKILRLKVEDNTIYVNDIEIIGKQAISSIRIFRVLLKQFLRDLEAVKEYKFLSIIQIADSLGIEDPEQQVRRPLNRMQKTIAEKLAGTLGLNIKRDDVIQACNWSGYRINPSTINLSAS
5675	GC_00001040	Unique_to_MAGs	WO_CulexO07	1075	4	4	1	0					MELPFCRKHSQDIDTMLVNRSWVDPDENYIDAAEYLNQIDFVKLEKHYFVICANDLDLDFPNIQNPYCKNEVIISHDFDEECDDLACEDCGRDIFPNTYKKQRYLVLSIKLNTEKIINWFEKLLTGLIWEKAANGIYHISFKSKIVSIIIPTLCTDKSYLTVDRLRTNVAVLITFGKEDLKILLSLYTVSMADLICKHQTLNQILSEAVEKGVPELLPNVSFQAFPYVPLQETTLPEKKILRLKVEDNTIYVNDIEIIGKQAISSIRIFRVLLKQFLRDLEAVKEYKFLSIIQIADSLGIEDPEQQVRRPLNRMQKTIAEKLAGTLGLNIKRDDVIQACNWSGYRINPSTINLSAS
5676	GC_00001040	Unique_to_MAGs	WO_CulexO11	23821	4	4	1	0					MELPFCRKHSQDIDTMLVNRSWVDPDENYIDAAEYLNQIDFVKLEKHYFVICANDLDLDFPNIQNPYCKNEVIISHDFDEECDDLACEDCGRDIFPNTYKKQRYLVLSIKLNTEKIINWFEKLLTGLIWEKAANGIYHISFKSKIVSIIIPTLCTDKSYLTVDRLRTNVAVLITFGKEDLKILLSLYTVSMADLICKHQTLNQILSEAVEKGVPELLPNVSFQAFPYVPLQETTLPEKKILRLKVEDNTIYVNDVEIIGKQATSSIRIFRVLLKQFLRDLEAAKEYKFLSIIQIADSLGIEDPEQQVRRPLNRMQKTIAEKLAGTLGLNIKRDDVIQACNWSGYRINPSTINLSAS
5677	GC_00001040	Unique_to_MAGs	WO_CulexO12	22071	4	4	1	0					MELPFCRKHSQDIDTMLVNRSWVDPDENYIDAAEYLNQIDFVKLEKHYFVICANDLDLDFPNIQNPYCKNEVIISHDFDEECDDLACEDCGRDIFPNTYKKQRYLVLSIKLNTEKIINWFEKLLTGLIWEKAANGIYHISFKSKIVSIIIPTLCTDKSYLTVDRLRTNVAVLITFGKEDLKILLSLYTVSMADLICKHQTLNQILSEAVEKGVPELLPNVSFQAFPYVPLQETTLPEKKILRLKVEDNTIYVNDVEIIGKQATSSIRIFRVLLKQFLRDLEAAKEYKFLSIIQIADSLGIEDPEQQVRRPLNRMQKTIAEKLAGTLGLNIKRDDVIQACNWSGYRINPSTINLSAS
5864	GC_00001164	Unique_to_O03	WO_CulexO03	814	1	1	1	0					MIFWNKHVTVWMLLFHFSLTTVGVGEQKINAPTQTNAATRNTHYQRQRHSGAATINEMKYYLCSEGVVFWALQFHIFQQLILPLPSLSLLIPTRLSLGISPPSHMHSPNTFSSTKFSRKQHYTAYTTRLHYPINFTSSLHQKTLNFTIPSLKTYSSDRYCTKLKGPVAVRSPSRHPWVEFELPHHTIYPVQLFWATPQ
5778	GC_00001079	Unique_to_O07	WO_CulexO07	126273	1	2	2	0					MAIQLATITNPQTPSSYMLDTGSPNNYIHKDHLEVIGLSMQNINHYERHTVQGIGKQLTQTCGSIWVKLIIGESTFPIKFHVLDNMIVPAIIGLEFLKNHTSTIGSCFDYITFQRFPVKKSTNNTKQNTKNDYHKETINEQKSQRIGKTVIIQAEAAIATCGA---IDTTKSMEQAILESAIDLDAHQDCDFLEYKNHKEIKGPQRVATLMEKIDLGHLNSSHRQSITDIISEFKNTFFIEGDRLTRTDAAVHDIETETCIPINKRQYRFPEATKKHIKEQVEEMLEQGIIKPSTSPWNAPVLCIPKKPDANGNQKYRMVVDYRALNTITRSFVYPIPLINEILDNIGENSLFTCLDLKSGFYQVSINPNDTEKTAFSTPQGHFEFVGMAMGLKNAPST…
5779	GC_00001079	Unique_to_O07	WO_CulexO07	123512	1	2	2	0					-----------------------------------MGYSV--FNNHEKVTLSTISESVTHSIGTVMVHLLVGNTIFITKFSVMKNLPVPGIIGADFLKKHTLFISENFEFLVLKTCNNTNDNENVHDRKTNTIANCYENNPRFYQNRRNEVKEAEQPINNYNEAPYLDTEH--QEKVTSQELDLDTDRDCDVIEYKQFKKVRGYERMEQLLNIIKLDHLTNGSYRDIKSIIQKFNHIFFLEGDELTYSRAAMHEIETTTNIPINKRQYRMPESTKSHIDEQIAEMLKLGIIKPSKSPWNAPVLCVPKKCDANGNKRYRIVVDFRALNLITKPFVYPIPLINEILDNIGNSKFFSSIDLKSGFYQIPIDSRDAAKTAFSTSKGHYEFTRMPMGLKNSPST…
5783	GC_00001083	Unique_to_O07	WO_CulexO07	103707	1	1	1	0					MGAENNATQNFAKFYHVRTSLDLHGIYFLKILGFEIDEFCQGESIERRKSMQCDFLTIFPMKIYAESTHLRI
5784	GC_00001084	Unique_to_O07	WO_CulexO07	93675	1	1	1	0					MHLNPENCKRFCSKNFCDFENNKCFWAILRIRLQEFYSCVQTMFHLSFRYYFQLFCVFFIFEIKIFFFQNFWGGTMYGLPPQPNFRGQKVPCPPRVGAPATHYTLYTTPMQSVTREFGTVCPRIHPLL
5785	GC_00001085	Unique_to_O07	WO_CulexO07	45364	1	1	1	0					MHSDDLINKLFFRMSSYQHEFLKKIQNGANSPTPSTSKRPTKNNKPNTKSSETYPINVQKILHLNETGKVVSKIFNSNSITFASNCAGSTSSQHTVAPISLEQHSENEATISDFIARL
5786	GC_00001086	Unique_to_O07	WO_CulexO07	111503	1	1	1	0					NDFNKAADYAKCMEVVFKSYDSHTPAPYKTDSNITNQIRNQKQCNFCKMIGHFEKDCRKKQQIKNFKTSDEPRQGSSNQKQKLCNFCGIKGHWENNCRKKQSQVHTLNSKNQQVPSNLPPDILLAELVRHFNLK
5787	GC_00001087	Unique_to_O07	WO_CulexO07	45366	1	1	1	0					MVTIKKELADIKRNRGQRNENLLPITSEEYLNQIEENFAEYEEDLRKLFESIPSVSAYGLYRHFCDPLLDHLPKYNMTGKKAPNTTKPEMQPLGAEHLNIFKLLLCKYLSKYQTIPPPPLKGHIVYARTLTTKPSQTLLRKIELVRSLQNIL
5788	GC_00001088	Unique_to_O07	WO_CulexO07	124086	1	1	1	0					MLITCLKIIPSWTILLKDQSLKKNRGVRYHWNSFELELEVFIQFIIFIFICKILLLLYFFSNIYLNSNNTKMQWLFFLGKSILIISNNTNINYTTSHSKS
5790	GC_00001090	Unique_to_O07	WO_CulexO07	1378	1	1	1	0	COG3293	Transposase	X	X	MLGCYVGAASENDRDGVKMALDNMKKKYSNIKKMWADMGYQGKDLKTHIEEEYGIDIEIVKRPPCRFWVHKDTPLELLPQRDPGFKVQPRRWVVERTFAWINRNRRLSKEYDLLTTSTESFIYLAMSKVMLSRKYA
5792	GC_00001092	Unique_to_O07	WO_CulexO07	93674	1	1	1	0					MFIDILLNVFLAIAVDNLADADSLTTVEKEEECTGEAEVNENQSGSNEATPLGITDDGFLDHEKNNMIFENGINL
5794	GC_00001094	Unique_to_O07	WO_CulexO07	120093	1	1	1	0					MVQIISFLMGNDARNIFPEARKVIENMGKKL
5796	GC_00001096	Unique_to_O07	WO_CulexO07	20855	1	1	1	0					MTLFFLSIFSISIYRLFFICLYTLESAIFIHDLNNNPLAIIPIGKAKVKTGYIRIIHPIDLTQIEDTLENVDKGMVKSDSYKPLYELIDLKKQRLYGTLYKIKPQTRRHRRWNPIGKAWKHIAGSPDEDDLRMID
5797	GC_00001097	Unique_to_O07	WO_CulexO07	105525	1	1	1	0					AAAAAAAAAAAQAAQALAAEQAAAETQRTLEEAAHIVNSMKVPNAVDTIPEFTGNPIKLHSFIRSVENLLPFMRPCVNTPFYNMWLQAIRRKIIDDADNVLELYGIGLDWEAIKEFLIMYYSDKRDNLTLTRELYSLYQTGTIEDFYGKIQHTLSLLINHANVSIQDLNIRADRIGMYRQNALNVFLAGLKEPIGGNIRSRGPDNLKHAFDACMEELNFQRINNSRKFELPPKPMQNYKFPKNYFTSNQVPNIPPKNYFALNQVPNVPPRNVFAPFNSKPNLPKPEPMDVDRSLRSRNVNYINRPNNQRNHFVQGPQRFHVEELRNLEQDDNEDEDQVEASGSNEVFDETHNEVDDVNFHMGTTTNNQI
5798	GC_00001098	Unique_to_O07	WO_CulexO07	45363	1	1	1	0					MIRDISYSSLEILMKQVLFQIFIFKGAQQPRKSLSSFSIVEKLTDPILQQVDSKNMQIL
5799	GC_00001099	Unique_to_O07	WO_CulexO07	20856	1	1	1	0					MPYFLYYGNENNPLKVLVDTGSNKNFIHPKYTKISHLVKKPFTVSSVGGDIVIEKFSQGKFFKPYSDINVKFFHMKELKTFDAVIGHDTLKELKSIIDIAAEKMLLPGNFEIPLLQHKLHQINKLFVRNNHLQDYDKNKLNQLLEKNADLFQPADCRLPFTTKITAEIRTTDENAVFTKSYPYPQALKSEVTKQIEKLLKDGIIRPSKSPYNAPVWVVPKKVDASGEKKYRLVIDYRKLNEKTINDRYPIPDTSSILANLGNNKYYTTLDLASGFHQIPMNAKDIEKTAFSINNGKYEFVRLPFGLKNAPSIFQRVMDDVLRDYIGKICYVYIDDIIIFGKTIEEHLSNLETILHVLRNANFRIQPDKSEFIKTEVEFLGFIVSENGLKPNPKKVEAIQ…
5800	GC_00001100	Unique_to_O07	WO_CulexO07	20857	1	1	1	0					MEDLIYQIKVMTLDKENNNMEQIINALRDRITALETRNINIEPDYSDPPIYFVRADGTPVDADSLENVPSLATALKTFDGDLNELSQWLKNAETVFNIFNRDLSSHEKRNRLHLVCMTIRNKVIGKANDVLVTNRANNNFFLLKKILLDHYSDKRDLQTLDYLLMNCQQGGRPIEEFYSEVNKLLSLIANHITTNEKYQHPEALKVMLDTYNGKAAEAFARGLDGLTGKLLRGSPPKSLAEAYSYCINTYNVEFRKASVQAESRNKIQTPPLPPKINRFRAQHSFAPKNTGISPAQIPFPVRQNFQNNQSARIPFNSPQFQPINNNHFKPQNTNENNAEPMDIDQSIRSRQINYMNRPAPSGNTAQPVKRQKVFNIQTTDPKPGCSYKKEENKIEYPSE…
5801	GC_00001101	Unique_to_O07	WO_CulexO07	97997	1	1	1	0					MDSEQEDSRVASTILHKVLKGPYYHTNYQGFRFETIIQAEDNYLNGTLSNILDGATIGEACVHNVSHFAFLYLLVGKLNICVEDIMQDKGTMN
5806	GC_00001106	Unique_to_O07	WO_CulexO07	119602	1	1	1	0					MINLLNHTSDFGVFAEWHYFATAHDRAANDQEG
5807	GC_00001107	Unique_to_O07	WO_CulexO07	120131	1	1	1	0					MTTLAEIIITDLNRNDGFIAFKEYKTKIIRNLNLHLHIVNVENIQSNIDIISHALNIFYKNNSTQNFHKVLERRVMKLSDNFKRLKPLTPRHKRGLVNPIGTIIKSITGNLDNNDLYDINKQLDITKTKTNHLIESNNRQIIINDRLQSKLNEITKHLNEQQIKILKEISIQINKKTIQSDYFWKQNLFELLFNIQFLDQEINDLVESVQLAKLGIICKNIISLNEMETFEKILTDQNITISSLDQIYEYLGLEVFHKNHSIIFVIKVPNFEPFEYDFINIELLPKNNSIITFDYKSVITNGTKSFVSQI
5808	GC_00001108	Unique_to_O07	WO_CulexO07	124909	1	1	1	0					MFPQTRIMELPGLLGLLGITRITLELLSESGITELLAQISSNSGLVTSLTRCWKPLDSDSDFNSGQQNLCIFSIRVVALTLGSPETRALFFSKGQFSAKLVLFILRYHQTRNLANFHNFWQHFQKMSRNINNVARYPVNSIRILKRNLTRIVYEFRFKRSNRVRTGFWRFAEIS
5809	GC_00001109	Unique_to_O07	WO_CulexO07	124908	1	1	1	0					GRLILNDKDLYRKAQAAMQICGSSSCVLTFVNDVEDFATVTVEKDTSFWPLFEDKIYRFFEEFVKLIFV
5811	GC_00001111	Unique_to_O07	WO_CulexO07	74484	1	1	1	0					MQYSYKIATVNLNSTSTDVNKGLLRDFVYNHDIDIVMLQEVAYDNFLFIPTHFPLVNISEDNKGTAVLIRKSFNFKDVLLDPNGRIVSFVLNNINYVNIYAHSGSDKRRERNDLFTNRLAVHLNKPGTRFSVLCGDFNCILDGDDTRSNVKNFCAGLKNIINLFSFKDIAKQLKKAAFTFIRGDSASRLDRFYGPIEFVNEVIDLQNIPVAFSDHHAVIIKVNSLKDHICAKGRGYWKINPSLLDSEEISKRFQDEYIKLKSRSTYNTDLNSWWHFILKPKIKQFYKTESWKINSATQLQKSNYLSELLKMAERQHKGENLTAEIAACKTKLMEIEYNRLNNYSKKLSNLNISEGEKISVFQVSKQINQGHDSQYLRLQGSDGIITEKNELDELIFQHF…
5812	GC_00001112	Unique_to_O07	WO_CulexO07	117224	1	1	1	0					MQLCPTCWQVQFMQIWKTNYLPFYYKRSKGYEILYDKIDQAPFWVRCKISNNSLLWDKQFKQKILPGYHSDINLPDDLRTVLRQFKVDYVYPEFFLIRSYKHMKDNSLLVLFKKNSGYQIENKIELDEQLQFDFEVGHMLS
5813	GC_00001113	Unique_to_O07	WO_CulexO07	123513	1	1	1	0					NNYQQKPKANQQLLPNNNSRDYPERMGQRNYQPQINETRNRYPNSQQNRIQQIPRYQNQNRQRSENYQNNRYNNNNTNSNQDNRYPKN
5815	GC_00001115	Unique_to_O07	WO_CulexO07	105928	1	1	1	0					MIPDDVCTSRSCWCVCCRLRFAWRGPFRWAKAETARSHNCSEQPFCGILAYCTNLVQTQNHLLAMHQTRSDVLTAKAKSRRPVNGGGNEHFISKGLTSGQIRWRDLWSPPTFYSSSTPTDVGRILRRLLAGSFTHRLTITLRALKLGAPDSFHSIRLGGGDILVVRAITRCFMASAYSRGHISDDVVQGGRKQDGGRPAMWQFRFRWFERGRILCAGTAWFGRIGTAGGGGQGAGLMRFWW
5816	GC_00001116	Unique_to_O07	WO_CulexO07	120275	1	1	1	0					SIILPELNLKLNSLNSFIKGGAQVAKSSGVL
5817	GC_00001117	Unique_to_O07	WO_CulexO07	114940	1	1	1	0					FIKSGALRASIRLCADGLTILLPSRKVYNYLRYFLNNTKIEYYSHDDPGKRPMKQVLRGLYGMDVSVLKEELKNLKLNVIEVSKITRHNKDIEYRDQLYLVHLEKGSTTPSELKAVRAIFNIIETWERYRPVHRGVTQCSNCLQFGHGGRNCFIKSRCATCLGEHRTQACNTIIENIEAKCFTCGGDHSTKNRSCPKRTEFVKKSAASDDEAPTKSSQNTTSIHGRGFSCIGVTRSRICSSGSKSAATAVESAAKSCREYNTSRLHCVGAKLDRNK
5818	GC_00001118	Unique_to_O07	WO_CulexO07	73211	1	1	1	0					ITDGLLGRDFFIKYKCSINYENWLLTFNFQENTVEVPIEDNLNNSIVVPPRCEIIRRIPQLSVDEDSVVFSEEIQRGLFCGNTIISPNTSCVKLINTTNSPILLKKFKPKIEPLRNFELLILNNQNRVEDIIEKINFDEIPNYTHDPLKQLITKFSDIFCLPDEKLTTNNFYEQKINLTDPSPVYIPNYKTIHSQKPVIEEQVKKMINDKIIEPSVSNYNSPILLVPKKSSDGSKKWRLVVDFRQLNKKILADKFPLPRIDTILDQLGRAKYFSTLDLTSGFHQIPLEEECRKFTAFSTDTGHFQFLRLPFGLNISPNSFQRMMTIAMAGLTPEVAFIYIDDIIVIGCSMRHHIKNLTTVFERLRHYNLKLNPSKCKFFKSEVTYLGHKVTDKGILPDD…
5819	GC_00001119	Unique_to_O07	WO_CulexO07	116161	1	1	1	0					MNELMIQNGFFGHTEDTKIVSAGLKIQKIKLKKKD
5820	GC_00001120	Unique_to_O07	WO_CulexO07	93676	1	1	1	0					MYLKSFQILSKITQKIIELVSIFENVKQPTNDHFEKCFSLYSLNPDLQWQIAECCVENMMIVFARVCVSLIVGKVLWKKYIGFVFGTTCTDKNLMSKSVKSMLTTSLKSYKDASVLLY
5822	GC_00001122	Unique_to_O07	WO_CulexO07	100461	1	1	1	0					MTENSSLVSSIAHINSGRTLRIDGSYWSCGPPWNRPGEPPGWLKFDVWNFQFRSPSIRLDVPWAHHLGGSNWSPKCFNIVRPSIAAASRWLIAVAVCIWRNSFRIWHFSQFSTSFGGCWYLIGGCWFSLLNLCWEKCCVV
5823	GC_00001123	Unique_to_O07	WO_CulexO07	100460	1	1	1	0					MPYQNPLLILKNNVALGKQLWRNCDCILSLPSPSLSLEFLEHIDRLLFKHMLFVTYSWLSFLIVTMNDYKE
5825	GC_00001125	Unique_to_O07	WO_CulexO07	119601	1	1	1	0					QISIEFQNIVEQEFSSDEVLNTDLNEIKSIIKKIKNMKAFFTF
5827	GC_00001127	Unique_to_O07	WO_CulexO07	120276	1	1	1	0					MLERGYGNYTYLEKVFSLLEIINKNIKKKTLDFLLVANC
5829	GC_00001129	Unique_to_O07	WO_CulexO07	90385	1	1	1	0	COG3344	Retron-type reverse transcriptase	X	X	MIKYIQFIQVNLHHAKGASAVLSRRFTKNKIDVGLLQEPWVNNNKIKGISAQTGKLLYDDSSPNPRAAILLKNDCNFIPVTEFITKDIVAIRMEVPTTRGKTEVYVASAYFPGDVEEVPSSDVINFVSYCRKTNKQFVLGCDANAHHTVWGSTDINKRGENLLNFITTNRINVCNTGNTPTFVTAARQEVLDLTLCSEVISEKILNWKVSDEESLSDHRQIEFEYNAGDIIKTNYRNPKKTNWILYKKCIDVYEFNSGGEIRTVDQLENASSHLINGILNSYAASCPFQHNSSNREVSWWNDNLAALRKRSRKLFNKAKASGLWDSYRKSLTEYNIEVRKSKRKDWNRSCEKIESTPVVARLQKALSKDHTNGLGNLKKADGSFTQDSSETLEVMMKAH…
5830	GC_00001130	Unique_to_O07	WO_CulexO07	101516	1	1	1	0					EMLDKQDALIKSLEEKCMKYFGTQQVAQNSETNQNLQVKALEAIIDKINSINISQTSSNSLVMRQSLMDLPEFDGSYKIWPRFKQAFYETTRQGNFSDFENINRLNNCLKGEALSRVNSLLINSSNLNEVMIKLEDQFGSVERVYSGLLNDVLALRNPKFENPQSMIDFISGIGDLVINMECLNHPEYLNDQRLVRDLANKLPASLHQKWLMSLNEEKILATKENPYTAPTLKTLYEWLKPQEKLASMLLAERGASKENSVETVDKVNYHGIHQLKCYLCDQNHKLIECDEFKKISLVERRKFVAEKKLCFSCCRANHLAKHCRFAEPCNTEGCKSKHNRLLHLKIPEKKIIVASKPTKDDLKKVNCHVRDSHQVYYPIIPVTLMNGENSFETFAFFDS…
5831	GC_00001131	Unique_to_O07	WO_CulexO07	105524	1	1	1	0					MTSRNYIPYLRLPTQEGFDLKLLIDTGSNKNYLSPKRVRKASKLQKPTIVSNISGKHLINEYVNFNPFPSLTTKKFIFHVFDFHKYFDGLLGYETLQDLDAKIDSKLNTIQILNQTFKMYRKYPDIMCKTIPKQSILNIEIPVTEKSGDFFFEDFEVLPKLIICSGLYKASENKAFITIRNDSKNDQQFALQNPMQIELNNFEIISSDEINHHEFQPERYRKLIDQLRLDHLNTEEKKKLLEVINEYQDLFHVDNEPLSATNGTTHVIRTSDDLPVYQKSYRYPYCHREEVSNQISKMLKEGIIRPSSSPWNSPIWVVPKKIDASGQQKWRIVVDYRKVNAKTVDDKFPIPNISDILDKLGRSHYFTTLDLTSGFHQIKMEPQDIIKTAFSTEDGHYEY…
5832	GC_00001132	Unique_to_O07	WO_CulexO07	964	1	1	1	0	COG0457|COG0666|COG1672|COG2931	Tetratricopeptide (TPR) repeat|Ankyrin repeat|Predicted ATPase, archaeal AAA+ ATPase superfamily|Ca2+-binding protein, RTX toxin-related	R|T|Q	R|T|Q	MLGKENTKEQVIDNQSRLIRMQKEDTLLSSSQQILKLPEGFTIGKAIGGGDCFFDAVAQGLKQLNPGTNFTVKSLREVCRKQALISQEMKEKIIADARNREDSTVILPEPGINDDELWKTYLIGIEYSIEDIEKMQRDNKDVFLSLTDLKYGSTLQIPIWGRPEIEGSMICNEYNIKLHVIEDLHICGWSGYLIDELTSKPVSTDYNEKNTIHIINKGGFHFEPILSETLLIREFTNIIEDSSILEDRKLEKLKSFFKVYPSLNVNFRVNQCSDTPLHIAVCLGELTIVRFLLKIGAQVDVLDGEGKTPIDIAKDNNRKDIAKILQPLISYEEVDVPGDGSCLFWSVALAYLAPVKFDDYAFHERFKELFASDHDVHSIQRLMQSNANIYEDSVMKQLV…
5833	GC_00001133	Unique_to_O07	WO_CulexO07	45365	1	1	1	0					MRRTKIEHKKVLHSFWMALILIKLTWNKPILSSFCRINCMKVGSEWVSGVFPNISGGLKAKININIKFYSNVYFNCYP
5834	GC_00001134	Unique_to_O07	WO_CulexO07	111502	1	1	1	0					MLDPGAEVSVLKISKLHSSIKIFADDKIPLQGITNSVEFSKGSINFPLFLKHTVVEHKLYVVDDQFPIPGDGLLGSDFFTKFSCDISFKNKNLKIYLNPSLENTQLAMLKAKNYVLIPARMEKFQKIFVPANEDILCHSGQIVENVFIGNCIVTPINNFVTIPILNSSEEDILVDLNQLEFEPLSHFQILNLTNKNDRCKTIIDNINMEHLNSEESDSITNIINEYNDVFYVEGDKLSATNATTHRITTNNGDKPIFTRQYRIPTIHKDVIEKEVHTMLKDGLIKESNSPWNSPLLVVPKKQDKDGNKRWRMVVDFRKINDATISDAYPLPLISDILDQLGRARYFSNLDLASGFHQILMDPKDSAKTAFSTTYGHYEFLRMPFGLKNAPATLQRFMNT…
5838	GC_00001138	Unique_to_O07	WO_CulexO07	120132	1	1	1	0					SRTLNKSEENYSTIERELLAIFWATKYFRPYLFGRKFILYTDHQPLTYALNLKDPSSSMIGKWMIALLDYSYEPKYRPGKQNVVADGLSRIINDVNINENEQSSNPEEDISSDDATQHSADTDDSAFIPCTEKPVNSFVNQIILKRGENESEHFEQIFTKIFRHTITKVTFGVPLILRILKTKIDPNRVNCIYCPENVINTVQTVYKNYFSRAKMFKIFISQKLLIDLKSPEEQDEIIEETHNRAHRGIEENLAVISRKFFFPNMKKIVRKFVLLCEICKRAKYERTPYKISFAKTPIPKKPLDIYHLDIFICTQNIFISVIDKLSKFGILIPIKSRSIPNIRAGLTKLFSLYGIPKLIVSDNEPSLKSTEVRGMLADLNIETYYTPSNKSEVNGIVER…
5839	GC_00001139	Unique_to_O07	WO_CulexO07	90384	1	1	1	0					QRTVRNDHVEWAFTVDMASMKLLEARSFVVNFKFGQTLIRKGRSENVGAQEVAGLNPIDRMEVDSDVDDHEFGEPGPSMIATSQTIGSCAKGGDPSQGKGKSNDDFSEKQSELNSRVPNAQCYDSEDLRLKTDNDVTGKNSMQDSRVTNAQCSAGEVPRLIPNNNILIQANRQTDKVDHPMPHEDGSNMQ
5840	GC_00001140	Unique_to_O07	WO_CulexO07	97998	1	1	1	0					MEWNIWYKAKNDYDLNYITWNSFGLFNQKQKLLNRKNYIRDWQLRQEIHIQFSDLMERKKYGEMMKHDLYTTLRSYEMEWKVSIEVYENFIDCRKLRRTDADLYALRKSIKERTRRKMYQIMFGRIDPL
5841	GC_00001141	Unique_to_O07	WO_CulexO07	126272	1	1	1	0					TEGGDGGGNSLRNKNWSNKKNNTWRNPVWGHPSNFTQPPPLGPIPQPYTMMPNQMIGWQPNQTQNFGNPNRTLVPYGHVQNHENMTMDRWGRGPPQSNQMSQLNNTMNFNPDFNSTFNSNQNSTQHVPKN
5842	GC_00001142	Unique_to_O07	WO_CulexO07	99870	1	1	1	0					MFRKSSLNFVRREISAKSYRFRDIQEIPRGKFHLKLQPSSGSQQRTVQVVELRLWSWSMRLGVPVQNCDNPFDSHRRVVCCDNNVQLPNTQSSSAARFPVAGQQLYVAQWNRPTLPRWKRYRISSCLLRLSAAMWRQPRVSWCTVTIIELPRFDILFFFVLGGVEITTHVGNKMQLNVAVCCVVNGLLLKGRLILQPQTKLLII
5844	GC_00001144	Unique_to_O07	WO_CulexO07	121958	1	1	1	0					MTDPLRFVVPELSSFEDRGFAQKSPKGRFFGRVQKWRGWSDLDEIRDFYMF
5849	GC_00001149	Unique_to_O07	WO_CulexO07	124087	1	1	1	0					MSLKTIKWFSNIDINAIKSLSIYIDEKVAIDTPIKHDDSAQKMSGNSRFYYKVLEKVHQGTMLGLFFISIEIFEIVFFNSQKQI
5850	GC_00001150	Unique_to_O07	WO_CulexO07	103706	1	1	1	0					KHWTVMQKRTGQKKPKSYDILHVVGNIGRQATIKRV
5851	GC_00001151	Unique_to_O07	WO_CulexO07	105929	1	1	1	0					MYTIYQLKFTVLCLWTQIIHKLQEIGKPAKNILAAASSYRFWVFFNIFFFELGADLDSLVIRSYLYR
5856	GC_00001156	Unique_to_O07	WO_CulexO07	116162	1	1	1	0					MFLPKYYKKITKLLRKIQKFLYFPLELYLLHGKIIDLIYDVFSNDLNYKFLNHSQWKETKRLIQEETNTKNKLPKLRKIQKVL
5857	GC_00001157	Unique_to_O07	WO_CulexO07	126661	1	1	1	0					MLFVYLYPWKHSKRASIGLNAKCSKYELFTKSHSLIYHVVCHEKITPGGLSITG
5859	GC_00001159	Unique_to_O07	WO_CulexO07	126660	1	1	1	0					MKKSKAKSRIFRHKSYRESENKVLKAQIDTLTCLLDHRPSFNGIGYLKFYNFPFFLSRFCEIVEKTDFFQKNAQGTW
5860	GC_00001160	Unique_to_O07	WO_CulexO07	117223	1	1	1	0					MSNFSVQTGQMTNQSERMHSRPRPFSAVLRLWCFFKQKISQKRVTLERALELCTSGRRGAAAAANRRRGPATRRKNHQQQKEDIRAKRTGGSGHDVAVLIKNGHFDSSGHNLEWPVISKQVLPGPGGPFTEPYELWQYGYQKS
5861	GC_00001161	Unique_to_O07	WO_CulexO07	102104	1	1	1	0					LIKKDFDNAEIILIKKAQWDKFPSEMKNLTFGVPIEKNSSLKGLTPFLDENGVMRSKGRLENAEVLNYSAKFPIILPKDHHVSKLILRYYHEKFYHLKLDASIASVRQKFWIIDIRATMKKVKNECQLCKNRSAQPQPPIMAALPSFRTIPFVKPFTYTGVDYFGPVNVSIGRRVEKRWGVVFTCLVTRAVYLDLSANLSTDAFFICLKNIQARRGRIMQLYSDNGTNFIGANNELKRIRQRLASDGIEWFFNPPSAPHFGGVWERMVKEVKSILSSVQETMPEDVLRGLLTEIEYIINNRPLTHIPLDSEDDEVLTPFHFLINCSGDMEPILNYVSKAVALREHWKRSSQLANTYWNRWIKEYLPEFTKRPKWTQQTKPIKIGDIAITPDEENKGKWV…
5862	GC_00001162	Unique_to_O07	WO_CulexO07	963	1	1	1	0	COG2801	Transposase InsO and inactivated derivatives	X	X	MDSKVKLRLNWVNLYKKLGHAGRVCQHYNISRFTLRKWCKRYKEFGEKGLENLSSRPKTSPLQKTNISSDQLILHLRKTRKLGARRIQTELKRLHDLSFSLATIHKVFKKYDVSLLRIKRHYRKQIKRYNCKVPGERIQMDVCKIASGLYQYTAIDDCTRYKVVTLYPRRTAENTLDFLEQLREKMPFHCQRIQTDRGQEFFAYGVQEYLKKWKIKFRPIKPFSPHLNGKVERAQRTDLDEFYSSVNIKDPDLQIKLRDWENHYNRQRPHSSLQGKTPWEKYKELESTIPCLSEVQKNYIPSKEPFVMQNYKHDQRLKSIQKHNVT
5863	GC_00001163	Unique_to_O07	WO_CulexO07	99869	1	1	1	0					MQTFEIFHQFWFCLFLGARMSWPALAARFKHLRPPRILVSGDQSTLPHITFLLMCDKRTFGEKKISSFFFCFLLKKWNFVRNALYFFNTPPSNAEKKLELQLAGSQPKFNQSGWFFFSEICTDLQMSLELCRSRFDQSSNYYG
5865	GC_00001165	Unique_to_O07	WO_CulexO07	99868	1	1	1	0					MLWLELYGKITDLFYENVSNDLNYKFQNHSECVSSWILQNLPKLRKIQKFLYFPLELYLFHGKIIDLFHENVSNDLNFNFLNHSECVSSWILQNFTKTT
5789	GC_00001089	Unique_to_O11	WO_CulexO11	377	1	1	1	0					MIRQKITRIINVMDITLLAKLNAFLLSYDSAEYNGMNEVVNAPSAKNDRNKLAKRNEEKNISAREVAPITVAINTSLISPKILEIAVKKLNVKILLNISRFQYD
5805	GC_00001105	Unique_to_O11	WO_CulexO11	385	1	1	1	0					MEAVMTRKEALERNGVTHWDDIMGTEIQEKKHWFDMHLSQ
5678	GC_00001041	Unique_to_O11_O12_O07	WO_CulexO07	96331	3	3	1	0					MADSRINVTFDTETSQHLIELAKATKQSVQKLAGKLVKEAIELEAEDIAFSKIIRELSDDDAEEIEDSEDIWK
5679	GC_00001041	Unique_to_O11_O12_O07	WO_CulexO11	4798	3	3	1	0					MADSRINVTFDTETSQHLIELAKATKQSVQKLAGKLVKEAIELEAEDIAFSKIIRELSDDDAEEIEDSEDIWK
5680	GC_00001041	Unique_to_O11_O12_O07	WO_CulexO12	4166	3	3	1	0					MADSRINVTFDTETSQHLIELAKATKQSVQKLAGKLVKEAIELEAEDIAFSKIIRELSDDDAEEIEDSEDIWK
5681	GC_00001042	Unique_to_O11_O12_O07	WO_CulexO07	96329	3	3	1	0					MLNALRKSIWSSKKKFGETLVPLFLDKGFSRNSVSDFIPGNTHGHHFSDKDSWEKFSSDYFHADMLGNGKLYDMNYRERPIITGFVTDETKKEVLRKIKDSGLKLKFLCLEKHVDEDGVAFPSIRLEWLEGKKEINLLDFLSGKSCNELGITTITLCSPDDNKTRGIRLSLCEDGTRIYEVAHDSYEMTINWEVEGKECKIKVLIHSDKPVEFIERNGITEEQLQANTEVILGPQGKAKPLYEALASQLQQESSEEVKLLSEGANKVEDFIAKSPEARFALKELGSQVQQEKYPEKELEQLGGSWGRLLPHMPDPTKWDISEVVDQLGGPSTDLREVKNTLLLKKGLISEKTLNQLG
5682	GC_00001042	Unique_to_O11_O12_O07	WO_CulexO11	4800	3	3	1	0					MLNALRKSIWSSKKKFGETLVPLFLDKGFSRNSVSDFIPGNTHGHHFSDKDSWEKFSSDYFHADMLGNGKLYDMNYRERPIITGFVTDETKKEVLRKIKDSGLKLKFLCLEKHVDEDGVAFPSIRLEWLEGKKEINLLDFLSGKSCNELGITTITLCSPDDNKTRGIRLSLCEDGTRIYEVAHDSYEMTINWEVEGKECKIKVLIHSDKPVEFIERNGITEEQLQANTEVILGPQGKAKPLYEALASQLQQESSEEVKLLSEGANKVEDFIAKSPEARFALKELGSQVQQEKYPEKELEQLGGSWGRLLPHMPDPTKWDISEVVDQLGGPSTDLREVKNTLLLKKGLISEKTLNQLG
5683	GC_00001042	Unique_to_O11_O12_O07	WO_CulexO12	4168	3	3	1	0					MLNALRKSIWSSKKKFGETLVPLFLDKGFSRNSVSDFIPGNTHGHHFSDKDSWEKFSSDYFHADMLGNGKLYDMNYRERPIITGFVTDETKKEVLRKIKDSGLKLKFLCLEKHVDEDGVAFPSIRLEWLEGKKEINLLDFLSGKSCNELGITTITLCSPDDNKTRGIRLSLCEDGTRIYEVAHDSYEMTINWEVEGKECKIKVLIHSDKPVEFIERNGITEEQLQANTEVILGPQGKAKPLYEALASQLQQESSEEVKLLSEGANKVEDFIAKSPEARFALKELGSQVQQEKYPEKELEQLGGSWGRLLPHMPDPTKWDISEVVDQLGGPSTDLREVKNTLLLKKGLISEKTLNQLG
5684	GC_00001043	Unique_to_O11_O12_O07	WO_CulexO07	24693	3	3	1	0					MPVISEHRSKEHRLHRISDVGYKKEDQQRHAFIKEREQKQRLTLRLSPDLCREVKEIAFKTQDTVSNIGFRALTEYIKTLKK
5685	GC_00001043	Unique_to_O11_O12_O07	WO_CulexO11	4802	3	3	1	0					MPVISEHRSKEHRLHRISDVGYKKEDQQRHAFIKEREQKQRLTLRLSPDLCREVKEIAFKTQDTVSNIGFRALTEYIKTLKK
5686	GC_00001043	Unique_to_O11_O12_O07	WO_CulexO12	4170	3	3	1	0					MPVISEHRSKEHRLHRISDVGYKKEDQQRHAFIKEREQKQRLTLRLSPDLCREVKEIAFKTQDTVSNIGFRALTEYIKTLKK
5687	GC_00001044	Unique_to_O11_O12_O07	WO_CulexO07	96330	3	3	1	0					MKDFKRNDESASCSKYNQKISETQEEKNARCVMEGKLSLRELEQLGGSLPSSFVNSSTYFALQTSSKSK
5688	GC_00001044	Unique_to_O11_O12_O07	WO_CulexO11	4799	3	3	1	0					MKDFKRNDESASCSKYNQKISETQEEKNARCVMEGKLSLRELEQLGGSLPSSFVNSSTYFALQTSSKSK
5689	GC_00001044	Unique_to_O11_O12_O07	WO_CulexO12	4167	3	3	1	0					MKDFKRNDESASCSKYNQKISETQEEKNARCVMEGKLSLRELEQLGGSLPSSFVNSSTYFALQTSSKSK
5690	GC_00001045	Unique_to_O11_O12_O07	WO_CulexO07	24694	3	3	1	0	COG1192	Cellulose biosynthesis protein BcsQ	N	N	MIILVGGQKGGCGKTTIATNIALMRTLEGRNVHLYDIDHQEMASLWASQRDQDINLPVISSSQGPRDGIAIKNELTALHSEYQDIVVDVGGGNNEALRAALLLADIVIFPIVPSGIDVWTFKVLNNLIAGARSCNKIFKARILLNRVNTNPTRAKKIITKCDSFLSHFDNLTRLDSFLSQRAVVEDSSLEGLTIVESADSKAIEEIKSIYKEVFSGH
5691	GC_00001045	Unique_to_O11_O12_O07	WO_CulexO11	4803	3	3	1	0	COG1192	Cellulose biosynthesis protein BcsQ	N	N	MIILVGGQKGGCGKTTIATNIALMRTLEGRNVHLYDIDHQEMASLWASQRDQDINLPVISSSQGPRDGIAIKNELTALHSEYQDIVVDVGGGNNEALRAALLLADIVIFPIVPSGIDVWTFKVLNNLIAGARSCNKIFKARILLNRVNTNPTRAKKIITKCDSFLSHFDNLTRLDSFLSQRAVVEDSSLEGLTIVESADSKAIEEIKSIYKEVFSGH
5692	GC_00001045	Unique_to_O11_O12_O07	WO_CulexO12	4171	3	3	1	0	COG1192	Cellulose biosynthesis protein BcsQ	N	N	MIILVGGQKGGCGKTTIATNIALMRTLEGRNVHLYDIDHQEMASLWASQRDQDINLPVISSSQGPRDGIAIKNELTALHSEYQDIVVDVGGGNNEALRAALLLADIVIFPIVPSGIDVWTFKVLNNLIAGARSCNKIFKARILLNRVNTNPTRAKKIITKCDSFLSHFDNLTRLDSFLSQRAVVEDSSLEGLTIVESADSKAIEEIKSIYKEVFSGH
5696	GC_00001047	Unique_to_O11_O12_O07	WO_CulexO07	96332	3	3	1	0	COG2026	mRNA-degrading endonuclease RelE, toxin component of the RelBE toxin-antitoxin system	V	V	MKTSGNKRYTIKYLKHVIKRNIPSLPEDIKPSIKEAIKEYLETDPIASGVSLRNRLKGYRRIRVGDYRIVYRVDTAKRIVTVVSIGHRDNIYNQAILDLLKR
5697	GC_00001047	Unique_to_O11_O12_O07	WO_CulexO11	4797	3	3	1	0	COG2026	mRNA-degrading endonuclease RelE, toxin component of the RelBE toxin-antitoxin system	V	V	MKTSGNKRYTIKYLKHVIKRNIPSLPEDIKPSIKEAIKEYLETDPIASGVSLRNRLKGYRRIRVGDYRIVYRVDTAKRIVTVVSIGHRDNIYNQAILDLLKR
5698	GC_00001047	Unique_to_O11_O12_O07	WO_CulexO12	4165	3	3	1	0	COG2026	mRNA-degrading endonuclease RelE, toxin component of the RelBE toxin-antitoxin system	V	V	MKTSGNKRYTIKYLKHVIKRNIPSLPEDIKPSIKEAIKEYLETDPIASGVSLRNRLKGYRRIRVGDYRIVYRVDTAKRIVTVVSIGHRDNIYNQAILDLLKR
5699	GC_00001048	Unique_to_O11_O12_O07	WO_CulexO07	24697	3	3	1	0					MKYRYWDSPETEEIVRKTYDAQLKIIDDIKNDKELGKLALEILYTVTYCNLRDLPLLTFYSSATTHHNNLYGGVDLHTLYELYDEPFEDAEDLLMASFDLLVKYQLVDCYKNGVIQVLSMHQVTRSNIQLMLKEQGIEEEVLKKAISVLSRFLSELKYSLDDKDEGAGFFSFIEGIIPYACSNAQHVLYHAEEYKELNKYCEKEKLELLIDYFVAARLYQKHSITIHH
5700	GC_00001048	Unique_to_O11_O12_O07	WO_CulexO11	4806	3	3	1	0					MKYRYWDSPETEEIVRKTYDAQLKIIDDIKNDKELGKLALEILYTVTYCNLRDLPLLTFYSSATTHHNNLYGGVDLHTLYELYDEPFEDAEDLLMASFDLLVKYQLVDCYKNGVIQVLSMHQVTRSNIQLMLKEQGIEEEVLKKAISVLSRFLSELKYSLDDKDEGAGFFSFIEGIIPYACSNAQHVLYHAEEYKELNKYCEKEKLELLIDYFVAARLYQKHSITIHH
5701	GC_00001048	Unique_to_O11_O12_O07	WO_CulexO12	4174	3	3	1	0					MKYRYWDSPETEEIVRKTYDAQLKIIDDIKNDKELGKLALEILYTVTYCNLRDLPLLTFYSSATTHHNNLYGGVDLHTLYELYDEPFEDAEDLLMASFDLLVKYQLVDCYKNGVIQVLSMHQVTRSNIQLMLKEQGIEEEVLKKAISVLSRFLSELKYSLDDKDEGAGFFSFIEGIIPYACSNAQHVLYHAEEYKELNKYCEKEKLELLIDYFVAARLYQKHSITIHH
5702	GC_00001049	Unique_to_O11_O12_O07	WO_CulexO07	24699	3	3	1	0	COG2026	mRNA-degrading endonuclease RelE, toxin component of the RelBE toxin-antitoxin system	V	V	MGYTIIFVGKVIRKDLPDLPKTIRLRVVNAINERLTVDPMNLGEPLHHSLKGRRRLRVGEYRVIYRVNQLEQIVTITEIGHRCDIYKK
5703	GC_00001049	Unique_to_O11_O12_O07	WO_CulexO11	4808	3	3	1	0	COG2026	mRNA-degrading endonuclease RelE, toxin component of the RelBE toxin-antitoxin system	V	V	MGYTIIFVGKVIRKDLPDLPKTIRLRVVNAINERLTVDPMNLGEPLHHSLKGRRRLRVGEYRVIYRVNQLEQIVTITEIGHRCDIYKK
5704	GC_00001049	Unique_to_O11_O12_O07	WO_CulexO12	4176	3	3	1	0	COG2026	mRNA-degrading endonuclease RelE, toxin component of the RelBE toxin-antitoxin system	V	V	MGYTIIFVGKVIRKDLPDLPKTIRLRVVNAINERLTVDPMNLGEPLHHSLKGRRRLRVGEYRVIYRVNQLEQIVTITEIGHRCDIYKK
5708	GC_00001051	Unique_to_O11_O12_O07	WO_CulexO07	24696	3	3	1	0					MLTDYGRLSIQSHWLLLMLGRNDTEVNTKYSIARHY
5709	GC_00001051	Unique_to_O11_O12_O07	WO_CulexO11	4805	3	3	1	0					MLTDYGRLSIQSHWLLLMLGRNDTEVNTKYSIARHY
5710	GC_00001051	Unique_to_O11_O12_O07	WO_CulexO12	4173	3	3	1	0					MLTDYGRLSIQSHWLLLMLGRNDTEVNTKYSIARHY
5714	GC_00001053	Unique_to_O11_O12_O07	WO_CulexO07	24698	3	3	1	0					MANANLAFSKETLQHLAELSELTKQPAQALAEKLLKEAIELEIEDFLVSKISDERDVEGAEMIKSEDVDWDTLLSS
5715	GC_00001053	Unique_to_O11_O12_O07	WO_CulexO11	4807	3	3	1	0					MANANLAFSKETLQHLAELSELTKQPAQALAEKLLKEAIELEIEDFLVSKISDERDVEGAEMIKSEDVDWDTLLSS
5716	GC_00001053	Unique_to_O11_O12_O07	WO_CulexO12	4175	3	3	1	0					MANANLAFSKETLQHLAELSELTKQPAQALAEKLLKEAIELEIEDFLVSKISDERDVEGAEMIKSEDVDWDTLLSS
5717	GC_00001054	Unique_to_O11_O12_O07	WO_CulexO07	1376	3	3	1	0					MVYKRSLVQGSIIDLKVVESFKNAIVSHLFFFIQFKYLSNIFVVFLLSLTFYTVCNLLLFIITFIYYSYILYNNIRVLGT
5718	GC_00001054	Unique_to_O11_O12_O07	WO_CulexO11	1631	3	3	1	0					MVYKRSLVQGSIIDLKVVESFKNAIVSHLFFFIQFKYLSNIFVVFLLSLTFYTVCNLLLFIITFIYYSYILYNNIRVLGT
5719	GC_00001054	Unique_to_O11_O12_O07	WO_CulexO12	1550	3	3	1	0					MVYKRSLVQGSIIDLKVVESFKNAIVSHLFFFIQFKYLSNIFVVFLLSLTFYTVCNLLLFIITFIYYSYILYNNIRVLGT
5720	GC_00001055	Unique_to_O11_O12_O07	WO_CulexO07	24695	3	3	1	0					MTQKLILSIVLQDIIRNIDFPYEKIGEKDLVAFIDLNSGSLKTLDRTAVGVFQPFFTKSDFAHQPKRCGVWVDLLARKLDPSSVEHDIHEFLSKYEHRLHAVVVEEHGIGFKVIADLRMLLPDTLILGSRRTRSKMEVFQSCSQFVEQGHIFLEKAERDFHYLIFDEFEKIHTETEFTDDIADVLSEFIMWFPERNRLGIPCPDNVYNYTILKNDAKNDVSVRAKAPFSCLSVCSY
5721	GC_00001055	Unique_to_O11_O12_O07	WO_CulexO11	4804	3	3	1	0					MTQKLILSIVLQDIIRNIDFPYEKIGEKDLVAFIDLNSGSLKTLDRTAVGVFQPFFTKSDFAHQPKRCGVWVDLLARKLDPSSVEHDIHEFLSKYEHRLHAVVVEEHGIGFKVIADLRMLLPDTLILGSRRTRSKMEVFQSCSQFVEQGHIFLEKAERDFHYLIFDEFEKIHTETEFTDDIADVLSEFIMWFPERNRLGIPCPDNVYNYTILKNDAKNDVSVRAKAPFSCLSVCSY
5722	GC_00001055	Unique_to_O11_O12_O07	WO_CulexO12	4172	3	3	1	0					MTQKLILSIVLQDIIRNIDFPYEKIGEKDLVAFIDLNSGSLKTLDRTAVGVFQPFFTKSDFAHQPKRCGVWVDLLARKLDPSSVEHDIHEFLSKYEHRLHAVVVEEHGIGFKVIADLRMLLPDTLILGSRRTRSKMEVFQSCSQFVEQGHIFLEKAERDFHYLIFDEFEKIHTETEFTDDIADVLSEFIMWFPERNRLGIPCPDNVYNYTILKNDAKNDVSVRAKAPFSCLSVCSY
5723	GC_00001056	Unique_to_O11_O12_O07	WO_CulexO07	96333	3	3	1	0	COG0305	Replicative DNA helicase	L	L	MELLYQGLNELAFLNLLVDSSGSMDLNVLRRKIASICEKHSIKCIYIDYLQLLRGSGRTENRTLEVTEISRTLKNIAKDFAVPVVALSQISRRVEERQNKRPQLADLRESGSIEQDADIVLLLYRDSYYKIGSNNELEINVAKNRSGSTGKVTVRYQVNTGRILI
5724	GC_00001056	Unique_to_O11_O12_O07	WO_CulexO11	4796	3	3	1	0	COG0305	Replicative DNA helicase	L	L	MELLYQGLNELAFLNLLVDSSGSMDLNVLRRKIASICEKHSIKCIYIDYLQLLRGSGRTENRTLEVTEISRTLKNIAKDFAVPVVALSQISRRVEERQNKRPQLADLRESGSIEQDADIVLLLYRDSYYKIGSNNELEINVAKNRSGSTGKVTVRYQVNTGRILI
5725	GC_00001056	Unique_to_O11_O12_O07	WO_CulexO12	4164	3	3	1	0	COG0305	Replicative DNA helicase	L	L	MELLYQGLNELAFLNLLVDSSGSMDLNVLRRKIASICEKHSIKCIYIDYLQLLRGSGRTENRTLEVTEISRTLKNIAKDFAVPVVALSQISRRVEERQNKRPQLADLRESGSIEQDADIVLLLYRDSYYKIGSNNELEINVAKNRSGSTGKVTVRYQVNTGRILI
5735	GC_00001060	Unique_to_O11_O12_O07	WO_CulexO07	24700	3	3	1	0	COG0305	Replicative DNA helicase	L	L	MDQEEGLRVDEDVRPIFDYLKDYRDYIDKRLANPDEIEGITTGIKELDTITGGFKEGELSVLAARTSIGKTSIALHMALEAAKLLNDHEYVCFFSLEMSANQLINRIISIKVNETVNTIIKNKNIVSQKYDIKEIRGKDNPTHYRNRVITGVCD-
5736	GC_00001060	Unique_to_O11_O12_O07	WO_CulexO11	4809	3	3	1	0	COG0305	Replicative DNA helicase	L	L	MDQEEGLRVDEDVRPIFDYLKDYRDYIDKRLANPDEIEGITTGIKELDTITGGFKEGELSVLAARTSIGKTSIALHMALEAAKLLNDHEYVCFFSLEMSANQLINRIISIKVNETVNTIIKNKNIVSQKYDIKEIRGKDNPTHYRNRVITGVCDR
5737	GC_00001060	Unique_to_O11_O12_O07	WO_CulexO12	4177	3	3	1	0	COG0305	Replicative DNA helicase	L	L	MDQEEGLRVDEDVRPIFDYLKDYRDYIDKRLANPDEIEGITTGIKELDTITGGFKEGELSVLAARTSIGKTSIALHMALEAAKLLNDHEYVCFFSLEMSANQLINRIISIKVNETVNTIIKNKNIVSQKYDIKEIRGKDNPTHYRNRVITGVCDR
5741	GC_00001062	Unique_to_O11_O12_O07	WO_CulexO07	24692	3	3	1	0					------------------------SQAKKSLTSHYRVYHNFSIRGSLHIVNVNGKYVQAQIGSRRRIKAREKSIELKRPIRTFDTRLTGSELLQVLKNKEVRWFKNGTAVPPEHSTYLLEAFNPHKAKKIFSSSAQKAAEKYFVRVVKEKFRDLKTAKAPDVLAIREKAVEKVLEKFKNHCEFISIEVYIKNLWITFDEHLYSKMSMKEKVDHHIDLIIQNTSQEREEELLAAGETPEEVYHTFRTVQGSNLYRIRLLSERGGAALEIYIRKELQRRLKLLFNHFKDRMIRIGVDTEKDFFSIARRHFSFLFTKKYVKNRKKVMREVRHILALIRENPFDVLKDYDNLCKFDPPPL
5742	GC_00001062	Unique_to_O11_O12_O07	WO_CulexO11	4801	3	3	1	0					MRHKNNRTYRTRTYQKKLYRNEKKSQAKKSLTSHYRVYHNFSIRGSLHIVNVNGKYVQAQIGSRRRIKAREKSIELKRPIRTFDTRLTGSELLQVLKNKEVRWFKNGTAVPPEHSTYLLEAFNPHKAKKIFSSSAQKAAEKYFVRVVKEKFRDLKTAKAPDVLAIREKAVEKVLEKFKNHCEFISIEVYIKNLWITFDEHLYSKMSMKEKVDHHIDLIIQNTSQEREEELLAAGETPEEVYHTFRTVQGSNLYRIRLLSERGGAALEIYIRKELQRRLKLLFNHFKDRMIRIGVDTEKDFFSIARRHFSFLFTKKYVKNRKKVMREVRHILALIRENPFDVLKDYDNLCKFDPPPL
5743	GC_00001062	Unique_to_O11_O12_O07	WO_CulexO12	4169	3	3	1	0					MRHKNNRTYRTRTYQKKLYRNEKKSQAKKSLTSHYRVYHNFSIRGSLHIVNVNGKYVQAQIGSRRRIKAREKSIELKRPIRTFDTRLTGSELLQVLKNKEVRWFKNGTAVPPEHSTYLLEAFNPHKAKKIFSSSAQKAAEKYFVRVVKEKFRDLKTAKAPDVLAIREKAVEKVLEKFKNHCEFISIEVYIKNLWITFDEHLYSKMSMKEKVDHHIDLIIQNTSQEREEELLAAGETPEEVYHTFRTVQGSNLYRIRLLSERGGAALEIYIRKELQRRLKLLFNHFKDRMIRIGVDTEKDFFSIARRHFSFLFTKKYVKNRKKVMREVRHILALIRENPFDVLKDYDNLCKFDPPPL
5782	GC_00001082	Unique_to_O12	WO_CulexO12	35564	1	1	1	0					MSDLQTRKNPINLLVPRFKQLSKEKQQHFQSTSLIDEKYEFSKHCKVIKFGIFNVKFNRF
