# Supplementary material for: The Wolbachia mobilome in Culex pipiens includes a putative plasmid
Source: Nat Commun. 2019 Mar 5;10:1051. doi: 10.1038/s41467-019-08973-w (PMC6401122; doi:10.1038/s41467-019-08973-w)
Supplement: Supplementary file 9 — Supplementary Data 6 [file 41467_2019_8973_MOESM9_ESM.xlsx]

## Sheet: Coverage
Metagenomes	Coverage of Wolbachia chr		Coverage of the contig								Ratio of coverage between the contig and Wolbachia
			Ankyrin_repeat	GroEL	Plasmid_contigs	WP0415_Tail	WP0446_tail	CifA	CifB		Ankyrin_repeat	GroEL	Plasmid_contigs	WP0415_Tail	WP0446_Tail	CifA	CifB
Pipiens_MGx_Istanbul	617.899		5939.36	985.441	4502.9	1778.74	3765.72	1685.42	4039.3		9.61219	1.59483	7.28744	2.87869	6.0944	2.72767	6.53716
Pipiens_MGx_Tunis	618.111		3115.17	776.453	2601.43	1337.71	1836.85	1634.94	4573.1		5.03983	1.25617	4.20868	2.16419	2.97171	2.64506	7.39852
Pipiens_MGx_Harash	539.459		4621.9	666.357	3508.02	1900.63	3614.02	1439.64	3419.95		8.56765	1.23523	6.50284	3.52321	6.69935	2.66867	6.33959
MAG_O03	236.525		491.668	214.934	1184.9	261.79	808.303	1100.86	498.452		2.07872	0.908716	5.00962	1.10682	3.41742	4.65431	2.1074
MAG_O07	226.958		467.247	215.974	1449.47	230.303	763.86	1068.66	494.802		2.05873	0.951604	6.3865	1.01474	3.36564	4.70864	2.18015
MAG_O11	477.609		973.071	412.624	2181.42	0.260606	1339.43	2325.51	1008.94		2.03738	0.863937	4.56737	0.000545647	2.80446	4.86906	2.11249
MAG_O12	170.855		310.464	156.666	744.319	0.111364	581.848	879.605	352.374		1.81712	0.916955	4.35644	0.000651802	3.40551	5.14826	2.06242
